# Supplementary material for: Genome and Transcriptome Analysis to Elucidate the Biocontrol Mechanism of Bacillus amyloliquefaciens XJ5 against Alternaria solani
Source: Microorganisms. 2023 Aug 10;11(8):2055. doi: 10.3390/microorganisms11082055 (PMC10459136; doi:10.3390/microorganisms11082055)
Supplement: Supplementary file 1 [file microorganisms-11-02055-s001.zip]

Archive with 1 entries (1 files):
- microorganisms-2529359-supplementary.pdf
